# Supplementary material for: Emerging Trends in HIV-1 Sub-Subtype A6 in Belgium: Transmission Dynamics, Drug Resistance, and Subtyping Tool Evaluation
Source: Viruses. 2026 May 12;18(5):554. doi: 10.3390/v18050554 (PMC13211556; doi:10.3390/v18050554)
Supplement: Supplementary file 1 [file viruses-18-00554-s001.zip]

Archive with 4 entries (3 files):
- viruses-4303118-supplementary/
- viruses-4303118-supplementary/Figure S1_iTOL_phylogenetic tree.svg
- viruses-4303118-supplementary/Figure S2_iTOL_phylogenetic tree.svg
- viruses-4303118-supplementary/Supplementary Tables and Figures.pdf
